# Supplementary material for: Structure–Activity Relationship of Cycling Molecular Assemblies for Golgi Targeting and Disruption
Source: J Med Chem. 2026 Jul 8;69(14):17310–8. doi: 10.1021/acs.jmedchem.6c01269 (PMC13403230; doi:10.1021/acs.jmedchem.6c01269)
Supplement: Supplementary file 2 [file jm6c01269_si_002.csv]

Compound	SMILES	HeLa, GI50 (μM)
1a	O=C(N[C@H](CC1=CC=CC=C1)C(N[C@H](CC2=CC=CC=C2)C(OCCSC(C)=O)=O)=O)CCNC3=CC=C([N+]([O-])=O)C4=NON=C43
1b	O=C(N[C@H](CC(C)C)C(N[C@H](CC(C)C)C(OCCSC(C)=O)=O)=O)CCNC1=CC=C([N+]([O-])=O)C2=NON=C21
1c	O=C(N[C@H]([C@H](C)CC)C(N[C@H]([C@H](C)CC)C(OCCSC(C)=O)=O)=O)CCNC1=CC=C([N+]([O-])=O)C2=NON=C21
1d	O=C(N[C@H](C(C)C)C(N[C@H](C(C)C)C(OCCSC(C)=O)=O)=O)CCNC1=CC=C([N+]([O-])=O)C2=NON=C21
1e	O=C(N[C@H](CC1=CC=C(O)C=C1)C(N[C@H](CC2=CC=C(O)C=C2)C(OCCSC(C)=O)=O)=O)CCNC3=CC=C([N+]([O-])=O)C4=NON=C43
1f	O=C(N[C@H](C)C(N[C@H](C)C(OCCSC(C)=O)=O)=O)CCNC1=CC=C([N+]([O-])=O)C2=NON=C21
1g	O=C(NCC(NCC(OCCSC(C)=O)=O)=O)CCNC1=CC=C([N+]([O-])=O)C2=NON=C21
1h	O=C(N[C@H](CCSC)C(N[C@H](CCSC)C(OCCSC(C)=O)=O)=O)CCNC1=CC=C([N+]([O-])=O)C2=NON=C21
1i	O=C(N[C@H](CCCCN)C(N[C@H](CCCCN)C(OCCSC(C)=O)=O)=O)CCNC1=CC=C([N+]([O-])=O)C2=NON=C21
1j	O=C(N[C@H](CCC(O)=O)C(N[C@H](CCC(O)=O)C(OCCSC(C)=O)=O)=O)CCNC1=CC=C([N+]([O-])=O)C2=NON=C21
1k	O=C(N[C@@H](CCC1(N=N1)C)C(N[C@@H](CC(C)C)C(OCCSC(C)=O)=O)=O)CCNC2=CC=C([N+]([O-])=O)C3=NON=C32
1l	O=C(N[C@H](CSC(C)=O)C(N[C@H](CSC(C)=O)C(OCCSC(C)=O)=O)=O)CCNC1=CC=C([N+]([O-])=O)C2=NON=C21
1m	O=C(N[C@H](CC1=CNC=N1)C(N[C@H](CC2=CNC=N2)C(OCCSC(C)=O)=O)=O)CCNC3=CC=C([N+]([O-])=O)C4=NON=C43
1n	O=C(N[C@H](CCC(N)=O)C(N[C@H](CCC(N)=O)C(OCCSC(C)=O)=O)=O)CCNC1=CC=C([N+]([O-])=O)C2=NON=C21
1o	O=C(N[C@@H](CC1=CC=CC=C1)C(N[C@H](CC2=CC=CC=C2)C(OCCSC(C)=O)=O)=O)CCNC3=CC=C([N+]([O-])=O)C4=NON=C43
1p	O=C(N[C@H](CC1=CC=CC=C1)C(N[C@@H](CC2=CC=CC=C2)C(OCCSC(C)=O)=O)=O)CCNC3=CC=C([N+]([O-])=O)C4=NON=C43
1q	O=C(N1[C@H](CCC1)C(N2[C@H](CCC2)C(NCC(OCCSC(C)=O)=O)=O)=O)CCNC3=CC=C([N+]([O-])=O)C4=NON=C43
1r	O=C(N[C@@H](CC(C)C)C(N[C@@H](C(C)C)C(N[C@@H](CC1=CC=CC=C1)C(N[C@@H](CC2=CC=CC=C2)C(OCCSC(C)=O)=O)=O)=O)=O)CCNC3=CC=C([N+]([O-])=O)C4=NON=C43
1s	O=C(OCCSC(C)=O)CCNC1=CC=C([N+]([O-])=O)C2=NON=C21
1t	O=C(N[C@H](CC1=CC=CC=C1)C(N[C@H](CC2=CC=CC=C2)C(OCCSC(C3=CC=CC=C3)=O)=O)=O)CCNC4=CC=C([N+]([O-])=O)C5=NON=C54
1u	O=C(N[C@H](CC1=CC=CC=C1)C(N[C@H](CC2=CC=CC=C2)C(OCCSC(CC(OC)=O)=O)=O)=O)CCNC3=CC=C([N+]([O-])=O)C4=NON=C43
1v	O=C(N[C@H](CC1=CC=CC=C1)C(N[C@H](CC2=CC=CC=C2)C(OCCSC(COC(C)=O)=O)=O)=O)CCNC3=CC=C([N+]([O-])=O)C4=NON=C43
3a	O=C(N[C@H](CC1=CC=CC=C1)C(N[C@H](CC2=CC=CC=C2)C(OCCSC(C)=O)=O)=O)C3=CC=C(C4=CC=CC=C4)C=C3	0.55
3b	O=C(C1=CC(C2=CC=CC=C2)=CC=C1)N[C@H](CC3=CC=CC=C3)C(N[C@H](CC4=CC=CC=C4)C(OCCSC(C)=O)=O)=O	> 10
3c	O=C(C1=C(C2=CC=CC=C2)C=CC=C1)N[C@H](CC3=CC=CC=C3)C(N[C@H](CC4=CC=CC=C4)C(OCCSC(C)=O)=O)=O	5.08
3d	O=C(CC1=CC=C(C2=CC=CC=C2)C=C1)N[C@H](CC3=CC=CC=C3)C(N[C@H](CC4=CC=CC=C4)C(OCCSC(C)=O)=O)=O	6.78
3e	O=C(C1=CC=C(CC2=CC=CC=C2)C=C1)N[C@H](CC3=CC=CC=C3)C(N[C@H](CC4=CC=CC=C4)C(OCCSC(C)=O)=O)=O	7.42
3f	O=C(C(C1=CC=CC=C1)(C2=CC=CC=C2)C3=CC=CC=C3)N[C@H](CC4=CC=CC=C4)C(N[C@H](CC5=CC=CC=C5)C(OCCSC(C)=O)=O)=O	> 10
3g	O=C(N[C@H](CC1=CC=CC=C1)C(N[C@H](CC2=CC=CC=C2)C(OCCSC(C)=O)=O)=O)C3=CC=C(C4=CC=C(C(O)=O)C=C4)C=C3	4.66
3h	O=C(N[C@H](CC1=CC=CC=C1)C(N[C@H](CC2=CC=CC=C2)C(OCCSC(C)=O)=O)=O)C3=CC=C(C4=CC=C(OC(C)=O)C=C4)C=C3	> 10
3i	O=C(N[C@H](CC1=CC=CC=C1)C(N[C@H](CC2=CC=CC=C2)C(OCCSC(C)=O)=O)=O)C3=CC=C(C4=CC=C(Cl)C=C4)C=C3	0.64
3j	O=C(N[C@H](CC1=CC=CC=C1)C(N[C@H](CC2=CC=CC=C2)C(OCCSC(C)=O)=O)=O)C3=CC=C(C4=CC=C(C)C=C4)C=C3	0.94
3k	O=C(N[C@H](CC1=CC=CC=C1)C(N[C@H](CC2=CC=CC=C2)C(OCCSC(C)=O)=O)=O)C3=CC=C(C4=CC=C(C(F)(F)F)C=C4)C=C3	< 0.5
3l	O=C(N[C@H](CC1=CC=CC=C1)C(N[C@H](CC2=CC=CC=C2)C(OCCSC(C)=O)=O)=O)C3=CC=C(C4=CC=C(C#N)C=C4)C=C3	1.78
3m	O=C(N[C@H](CC1=CC=CC=C1)C(N[C@H](CC2=CC=CC=C2)C(OCCSC(C)=O)=O)=O)C3=CC=C(C4=CC=CC=N4)C=C3	> 10
3n	O=C(N[C@H](CC1=CC=CC=C1)C(N[C@H](CC2=CC=CC=C2)C(OCCSC(C)=O)=O)=O)C3=CC=C(C4=CC=CN=C4)C=C3	3.1
3o	O=C(N[C@H](CC1=CC=CC=C1)C(N[C@H](CC2=CC=CC=C2)C(OCCSC(C)=O)=O)=O)C3=CC=C(C4=CC=NC=C4)C=C3	3.26
3p	O=C(N[C@H](CC1=CC=CC=C1)C(N[C@H](CC2=CC=CC=C2)C(OCCSC(C)=O)=O)=O)C3=CC=C(C4=CC=CC=N4)N=C3	> 10
3q	O=C(N[C@H](CC1=CC=CC=C1)C(N[C@H](CC2=CC=CC=C2)C(OCCSC(C)=O)=O)=O)C3=CC=C(C=CC=C4)C4=C3	> 10
3r	O=C(N[C@H](CC1=CC=CC=C1)C(N[C@H](CC2=CC=CC=C2)C(OCCSC(C)=O)=O)=O)C3=CC=CC=C3	> 10
4a	O=C(N[C@H](CC(C)C)C(N[C@H](CC(C)C)C(OCCSC(C)=O)=O)=O)C1=CC=C(C2=CC=CC=C2)C=C1	> 10
4b	O=C(N[C@H](C)C(N[C@H](C)C(OCCSC(C)=O)=O)=O)C1=CC=C(C2=CC=CC=C2)C=C1	> 10
4c	O=C(N[C@H](CC1=CC=CC=C1)C(OCCSC(C)=O)=O)C2=CC=C(C3=CC=CC=C3)C=C2	> 10
